# Supplementary material for: Impact of Hospitalist-Led Care on Glycemic Control Among Hospitalized Adults with Diabetes in Korea
Source: J Clin Med. 2026 Jan 6;15(2):406. doi: 10.3390/jcm15020406 (PMC12841906; doi:10.3390/jcm15020406)
Supplement: Supplementary file 1 [file jcm-15-00406-s001.zip]

Archive with 1 entries (1 files):
- jcm-3945321-supplementary.pdf
